# Supplementary material for: Flexible, Light-Interacting, B-Shaped Structures for Computations
Source: Research (Wash D C). 2023 Mar 30;6:0085. doi: 10.34133/research.0085 (PMC10065789; doi:10.34133/research.0085)
Supplement: Supplementary 2 — Videos S1. Soft B-shaped structure compressed to 0.5 strain (compression speed: 15 mm/min). Video S2. AND gate operation. Video S3. OR gate operation. Video S4. XOR gate operation. Video S5. Half adder operation (A plus B). Video S6. Half subtractor operation (A minus B). Video S7. ADC to convert the displacement signal into binary numbers. Video S8. Change of ADC coding scheme to generate disordered numbers. [file research.0085.f2.zip]

Archive with 8 entries (8 files):
- Video-1 Soft B-shaped structure compressed to 0.5 strain.mov
- Video-2 AND gate operation.mov
- Video-3 OR gate operation.mov
- Video-4 XOR gate operation.mov
- Video-5 Half adder operation (A plus B).mov
- Video-6 Half subtractor operation (A minus B).mov
- Video-7 ADC (ordered number).mov
- Video-8 Change of ADC coding scheme (disordered number).mov
